# Supplementary material for: Identification of exosomal circSLC26A4 as a liquid biopsy marker for cervical cancer
Source: PLoS One. 2024 Jun 11;19(6):e0305050. doi: 10.1371/journal.pone.0305050 (PMC11166277; doi:10.1371/journal.pone.0305050)
Supplement: S1 Data — (XLS) [file pone.0305050.s002.xls]

## Sheet: Sheet1
	H-miR-16-3p as an internal reference							H-miR-16-3p as an internal reference							H-miR-16-3p as an internal reference
Quantification of cellular exosomes								Quantification of cellular exosomes							Quantification of cellular exosomes
Cell Name	cells miRNA	CP	concentration	average concentration	relative value		Cell Name	cells miRNA	CP	concentration	average concentration	relative value		Cell Name	cells miRNA	CP	concentration	average concentration	relative value
SiHa	H-miR-16	26.89	68.3298	69.7969			HerEpic	H-miR-16	26.83	70.7311	71.1402			Hela	H-miR-16	27.23	56.1837	56.0799
	H-miR-16	26.82	71.1394					H-miR-16	26.82	71.1394					H-miR-16	27.21	56.8343
	H-miR-16	26.85	69.9214					H-miR-16	26.81	71.5501					H-miR-16	27.26	55.2218
	circSLC26A	27.18	57.8243	58.5062	0.838235			circSLC26A	31.25	5.55406	5.64037	0.0792852			circSLC26A	27.31	53.655	54.2799	0.967903
	circSLC26A	27.19	57.4924					circSLC26A	31.22	5.6508					circSLC26A	27.27	54.9048
	circSLC26A	27.11	60.2019					circSLC26A	31.2	5.71624					circSLC26A	27.36	52.1327
HCerEpiC	H-miR-16	26.82	71.1394	69.1356			HeLa	H-miR-16	26.84	70.3251	68.7702			CaSki	H-miR-16	27.25	55.5406	55.5406
	H-miR-16	26.9	67.9376					H-miR-16	26.97	65.2545					H-miR-16	27.25	55.5406
	H-miR-16	26.89	68.3298					H-miR-16	26.83	70.7311					H-miR-16	27.25	55.5406
	circSLC26A	30.41	9.00762	8.73735	0.12638			circSLC26A	27.96	36.9071	36.0389	0.524049			circSLC26A	28.71	23.9668	24.6769	0.444304
	circSLC26A	30.49	8.60221					circSLC26A	28.12	33.6597					circSLC26A	28.61	25.3869
	circSLC26A	30.49	8.60221					circSLC26A	27.93	37.55					circSLC26A	28.66	24.6667
SiHa	H-miR-16	26.81	71.5501	70.0959			Caski	H-miR-16	26.83	70.7311	72.683			HCerEpiC	H-miR-16	27.25	55.5406	55.7549
	H-miR-16	26.8	71.9632					H-miR-16	26.8	71.9632					H-miR-16	27.23	56.1837
	H-miR-16	26.93	66.7744					H-miR-16	26.72	75.3547					H-miR-16	27.25	55.5406
	circSLC26A	29.43	15.8347	15.2034	0.216894			circSLC26A	29.31	16.9672	15.0648	0.207268			circSLC26A	31.35	5.24337	4.50853	0.0808634
	circSLC26A	29.64	14.0317					circSLC26A	29.61	14.2761					circSLC26A	31.75	4.16495
	circSLC26A	29.44	15.7438					circSLC26A	29.65	13.9512					circSLC26A	31.77	4.11728
HeLa	H-miR-16	26.85	69.9214	70.1913			Caski	H-miR-16	26.79	72.3786	71.1465			SiHa	H-miR-16	27.23	56.1837	55.2272
	H-miR-16	26.85	69.9214					H-miR-16	26.85	69.9214					H-miR-16	27.26	55.2218
	H-miR-16	26.83	70.7311					H-miR-16	26.82	71.1394					H-miR-16	27.29	54.2763
	circSLC26A	27.56	46.4633	47.0939	0.670936			circSLC26A	30.52	8.45493	8.23313	0.115721			circSLC26A	28.35	29.4856	28.9837	0.524807
	circSLC26A	27.53	47.2727					circSLC26A	30.56	8.26248					circSLC26A	28.38	28.9808
	circSLC26A	27.52	47.5456					circSLC26A	30.62	7.98197					circSLC26A	28.41	28.4846
