# Supplementary material for: Identification of exosomal circSLC26A4 as a liquid biopsy marker for cervical cancer
Source: PLoS One. 2024 Jun 11;19(6):e0305050. doi: 10.1371/journal.pone.0305050 (PMC11166277; doi:10.1371/journal.pone.0305050)
Supplement: S2 Data — (XLS) [file pone.0305050.s003.xls]

## Sheet: Sheet1
	H-miR-16-3p as an internal reference							H-miR-16-3p as an internal reference							H-miR-16-3p as an internal reference
Health Volunteers							Cervical cancer Patients							HSIL Patients
Number	exosomes miRNA	CP	concentration	average concentration	relative value		Number	exosomes miRNA	CP	concentration	average concentration	relative value		Number	exosomes miRNA	CP	concentration	average concentration	relative value
1	H-miR-16	25.65	139.512	141.171			1	H-miR-16	25.61	142.761	145.173			1	H-miR-16	25.32	168.698	168.7
	H-miR-16	25.67	137.915					H-miR-16	25.46	155.636					H-miR-16	25.31	169.672
	H-miR-16	25.57	146.087					H-miR-16	25.68	137.123					H-miR-16	25.33	167.73
	circSLC26A	29.64	14.0317	13.9116	0.0985442			circSLC26A	27.25	55.5406	54.3987	0.374715			circSLC26A	28.46	27.6764	30.9049	0.183194
	circSLC26A	29.67	13.7915					circSLC26A	27.26	55.2218					circSLC26A	28.16	32.8935
	circSLC26A	29.57	14.6087					circSLC26A	27.35	52.4337					circSLC26A	28.2	32.1448
2	H-miR-16	25.6	143.585	144.708			2	H-miR-16	25.35	165.81	151.273			2	H-miR-16	25.38	162.971	156.049
	H-miR-16	25.61	142.761					H-miR-16	25.58	145.248					H-miR-16	25.36	164.858
	H-miR-16	25.55	147.778					H-miR-16	25.61	142.761					H-miR-16	25.64	140.317
	circSLC26A	30.11	10.7056	10.1235	0.0699578			circSLC26A	26.85	69.9214	85.1125	0.562642			circSLC26A	28.41	28.4846	20.7409	0.132913
	circSLC26A	30.31	9.54136					circSLC26A	26.35	93.2417					circSLC26A	29.05	19.7065
	circSLC26A	28.79	22.8881					circSLC26A	26.37	92.1744					circSLC26A	29.64	14.0317
3	H-miR-16	25.51	151.22	146.41			3	H-miR-16	25.68	137.123	139.541			3	H-miR-16	25.31	169.672	169.359
	H-miR-16	25.61	142.761					H-miR-16	25.67	137.915					H-miR-16	25.29	171.637
	H-miR-16	25.58	145.248					H-miR-16	25.6	143.585					H-miR-16	25.34	166.767
	circSLC26A	29.25	17.5635	17.3	0.118161			circSLC26A	27.56	46.4633	47.2106	0.338328			circSLC26A	30.88	6.87243	8.70903	0.0514236
	circSLC26A	29.25	17.5635					circSLC26A	27.59	45.6678					circSLC26A	30.25	9.87666
	circSLC26A	29.33	16.773					circSLC26A	27.45	49.5006					circSLC26A	30.34	9.378
4	H-miR-16	25.54	148.631	147.497			4	H-miR-16	25.67	137.915	132.651			4	H-miR-16	25.37	163.912	164.559
	H-miR-16	25.56	146.93					H-miR-16	25.68	137.123					H-miR-16	25.39	162.036
	H-miR-16	25.56	146.93					H-miR-16	25.87	122.917					H-miR-16	25.33	167.73
	circSLC26A	30.46	8.75206	8.95075	0.0606843			circSLC26A	27.25	55.5406	55.7568	0.420326			circSLC26A	30.85	6.99214	7.21215	0.0438271
	circSLC26A	30.51	8.50374					circSLC26A	27.26	55.2218					circSLC26A	30.75	7.40645
	circSLC26A	30.3	9.59644					circSLC26A	27.22	56.508					circSLC26A	30.79	7.23786
5	H-miR-16	25.54	148.631	146.655			5	H-miR-16	25.67	137.915	140.359			5	H-miR-16	25.34	166.767	165.19
	H-miR-16	25.57	146.087					H-miR-16	25.58	145.248					H-miR-16	25.34	166.767
	H-miR-16	25.58	145.248					H-miR-16	25.67	137.915					H-miR-16	25.39	162.036
	circSLC26A	29.62	14.1942	15.7243	0.107219			circSLC26A	26.84	70.3251	70.1998	0.500145			circSLC26A	28.98	20.5168	22.1546	0.134116
	circSLC26A	29.18	18.2856					circSLC26A	26.88	68.7243					circSLC26A	28.64	24.9523
	circSLC26A	29.56	14.693					circSLC26A	26.81	71.5501					circSLC26A	28.94	20.9947
6	H-miR-16	25.48	153.854	149.524			6	H-miR-16	25.58	145.248	140.095			6	H-miR-16	25.36	164.858	166.463
	H-miR-16	25.54	148.631					H-miR-16	25.67	137.915					H-miR-16	25.36	164.858
	H-miR-16	25.57	146.087					H-miR-16	25.68	137.123					H-miR-16	25.31	169.672
	circSLC26A	30.26	9.81997	10.4075	0.0696044			circSLC26A	27.85	39.3197	42.1834	0.301106			circSLC26A	29.62	14.1942	14.9945	0.0900774
	circSLC26A	30.3	9.59644					circSLC26A	27.65	44.1174					circSLC26A	29.34	16.6767
	circSLC26A	29.94	11.8062					circSLC26A	27.69	43.1132					circSLC26A	29.63	14.1127
7	H-miR-16	25.56	146.93	147.79			7	H-miR-16	25.6	143.585	140.606			7	H-miR-16	25.39	162.036	162.973
	H-miR-16	25.57	146.087					H-miR-16	25.64	140.317					H-miR-16	25.38	162.971
	H-miR-16	25.52	150.352					H-miR-16	25.67	137.915					H-miR-16	25.37	163.912
	circSLC26A	29.85	12.434	19.5434	0.132238			circSLC26A	27.65	44.1174	44.5468	0.316821			circSLC26A	26.45	88.0258	88.8767	0.545347
	circSLC26A	28.72	23.8292					circSLC26A	27.65	44.1174					circSLC26A	26.42	89.5592
	circSLC26A	28.83	22.3671					circSLC26A	27.6	45.4057					circSLC26A	26.43	89.0451
8	H-miR-16	25.54	148.631	142.423			8	H-miR-16	25.68	137.123	137.124			8	H-miR-16	25.38	162.971	166.791
	H-miR-16	25.56	146.93					H-miR-16	25.69	136.336					H-miR-16	25.33	167.73
	H-miR-16	25.75	131.707					H-miR-16	25.67	137.915					H-miR-16	25.31	169.672
	circSLC26A	28.75	23.4213	23.115	0.162298			circSLC26A	26.97	65.2545	66.14	0.482336			circSLC26A	29.76	13.0951	13.222	0.079273
	circSLC26A	28.74	23.5565					circSLC26A	26.94	66.3912					circSLC26A	29.72	13.4002
	circSLC26A	28.83	22.3671					circSLC26A	26.93	66.7744					circSLC26A	29.75	13.1707
9	H-miR-16	25.53	149.489	147.79			9	H-miR-16	25.68	137.123	133.126			9	H-miR-16	25.31	169.672	167.453
	H-miR-16	25.54	148.631					H-miR-16	25.67	137.915					H-miR-16	25.3	170.652
	H-miR-16	25.58	145.248					H-miR-16	25.85	124.34					H-miR-16	25.39	162.036
	circSLC26A	29.43	15.8347	17.6798	0.119628			circSLC26A	27.15	58.8315	58.719	0.441079			circSLC26A	26.44	88.534	91.6817	0.547507
	circSLC26A	29.96	11.6711					circSLC26A	27.15	58.8315					circSLC26A	26.32	94.8659
	circSLC26A	28.6	25.5335					circSLC26A	27.16	58.4938					circSLC26A	26.38	91.6453
10	H-miR-16	25.51	151.22	149.784			10	H-miR-16	25.94	118.062	132.63			10	H-miR-16	25.29	171.637	170.665
	H-miR-16	25.52	150.352					H-miR-16	25.65	139.512					H-miR-16	25.28	172.628
	H-miR-16	25.55	147.778					H-miR-16	25.64	140.317					H-miR-16	25.33	167.73
	circSLC26A	29.59	14.4414	13.0989	0.087452			circSLC26A	26.94	66.3912	73.9847	0.557827			circSLC26A	26.45	88.0258	90.9709	0.533039
	circSLC26A	29.52	15.0352					circSLC26A	26.68	77.1099					circSLC26A	26.35	93.2417
	circSLC26A	30.26	9.81997					circSLC26A	26.65	78.4531					circSLC26A	26.38	91.6453
11	H-miR-16	25.42	159.261	147.446			11	H-miR-16	25.67	137.915	137.387			11	H-miR-16	25.36	164.858	166.133
	H-miR-16	25.61	142.761					H-miR-16	25.68	137.123					H-miR-16	25.35	165.81
	H-miR-16	25.64	140.317					H-miR-16	25.68	137.123					H-miR-16	25.33	167.73
	circSLC26A	29.9	12.0812	13.6274	0.0924225			circSLC26A	27.56	46.4633	49.835	0.362735			circSLC26A	27.44	49.7863	47.9317	0.288515
	circSLC26A	29.58	14.5248					circSLC26A	27.51	47.8201					circSLC26A	27.56	46.4633
	circSLC26A	29.61	14.2761					circSLC26A	27.26	55.2218					circSLC26A	27.52	47.5456
12	H-miR-16	25.58	145.248	150.48			12	H-miR-16	25.67	137.915	136.868			12	H-miR-16	25.34	166.767	164.554
	H-miR-16	25.42	159.261					H-miR-16	25.67	137.915					H-miR-16	25.36	164.858
	H-miR-16	25.56	146.93					H-miR-16	25.71	134.775					H-miR-16	25.39	162.036
	circSLC26A	30.29	9.65184	10.435	0.0693451			circSLC26A	27.498	48.1515	51.3281	0.375019			circSLC26A	26.77	73.2167	76.7111	0.466177
	circSLC26A	30.33	9.43214					circSLC26A	27.15	58.8315					circSLC26A	26.67	77.5551
	circSLC26A	29.88	12.2211					circSLC26A	27.54	47.0013					circSLC26A	26.63	79.3616
13	H-miR-16	25.54	148.631	147.248			13	H-miR-16	25.65	139.512	139.254			13	H-miR-16	25.38	162.971	163.6
	H-miR-16	25.52	150.352					H-miR-16	25.68	137.123					H-miR-16	25.38	162.971
	H-miR-16	25.61	142.761					H-miR-16	25.63	141.127					H-miR-16	25.36	164.858
	circSLC26A	28.98	20.5168	20.8391	0.141524			circSLC26A	26.97	65.2545	66.2707	0.475899			circSLC26A	28.31	30.1724	29.7149	0.181631
	circSLC26A	28.9	21.4838					circSLC26A	26.91	67.5476					circSLC26A	28.34	29.6558
	circSLC26A	28.98	20.5168					circSLC26A	26.95	66.0101					circSLC26A	28.36	29.3164
14	H-miR-16	25.45	156.535	149.571			14	H-miR-16	25.68	137.123	140.064			14	H-miR-16	25.39	162.036	164.238
	H-miR-16	25.58	145.248					H-miR-16	25.63	141.127					H-miR-16	25.37	163.912
	H-miR-16	25.56	146.93					H-miR-16	25.62	141.942					H-miR-16	25.34	166.767
	circSLC26A	29.13	18.8196	16.9006	0.112994			circSLC26A	27.46	49.2164	48.4781	0.346114			circSLC26A	30.12	10.6441	9.20859	0.0560685
	circSLC26A	29.75	13.1707					circSLC26A	27.46	49.2164					circSLC26A	30.36	9.27065
	circSLC26A	29.14	18.7116					circSLC26A	27.54	47.0013					circSLC26A	30.68	7.71099
15	H-miR-16	25.45	156.535	152.145			15	H-miR-16	25.65	139.512	113.179			15	H-miR-16	25.37	163.912	166.147
	H-miR-16	25.49	152.971					H-miR-16	25.87	122.917					H-miR-16	25.31	169.672
	H-miR-16	25.56	146.93					H-miR-16	26.68	77.1099					H-miR-16	25.36	164.858
	circSLC26A	29.16	18.4974	17.6436	0.115965			circSLC26A	26.93	66.7744	64.2261	0.567472			circSLC26A	27.11	60.2019	59.1797	0.356188
	circSLC26A	29.25	17.5635					circSLC26A	26.94	66.3912					circSLC26A	27.13	59.5128
	circSLC26A	29.32	16.8698					circSLC26A	27.13	59.5128					circSLC26A	27.18	57.8243
16	H-miR-16	25.58	145.248	146.088			16	H-miR-16	25.6	143.585	141.695			16	H-miR-16	25.33	167.73	167.42
	H-miR-16	25.56	146.93					H-miR-16	25.67	137.915					H-miR-16	25.31	169.672
	H-miR-16	25.57	146.087					H-miR-16	25.6	143.585					H-miR-16	25.36	164.858
	circSLC26A	28.89	21.6078	20.9597	0.143473			circSLC26A	27.45	49.5006	50.076	0.353406			circSLC26A	26.64	78.906	78.7568	0.470415
	circSLC26A	28.98	20.5168					circSLC26A	27.43	50.0738					circSLC26A	26.63	79.3616
	circSLC26A	28.96	20.7544					circSLC26A	27.41	50.6536					circSLC26A	26.66	78.0028
17	H-miR-16	25.57	146.087	145.529			17	H-miR-16	25.67	137.915	139.786			17	H-miR-16	25.31	169.672	167.099
	H-miR-16	25.59	144.414					H-miR-16	25.64	140.317					H-miR-16	25.34	166.767
	H-miR-16	25.57	146.087					H-miR-16	25.63	141.127					H-miR-16	25.36	164.858
	circSLC26A	29.55	14.7778	13.9361	0.0957618			circSLC26A	27.82	40.0046	39.7781	0.284564			circSLC26A	30.25	9.87666	9.86103	0.0590131
	circSLC26A	29.84	12.5058					circSLC26A	27.86	39.094					circSLC26A	30.2	10.1651
	circSLC26A	29.58	14.5248					circSLC26A	27.81	40.2356					circSLC26A	30.31	9.54136
18	H-miR-16	25.48	153.854	144.58			18	H-miR-16	25.63	141.127	148.339			18	H-miR-16	25.35	165.81	165.504
	H-miR-16	25.61	142.761					H-miR-16	25.34	166.767					H-miR-16	25.33	167.73
	H-miR-16	25.68	137.123					H-miR-16	25.68	137.123					H-miR-16	25.38	162.971
	circSLC26A	29.17	18.3912	18.2883	0.126493			circSLC26A	27.45	49.5006	52.6894	0.355196			circSLC26A	27.12	59.8563	59.5174	0.359614
	circSLC26A	29.22	17.8694					circSLC26A	27.43	50.0738					circSLC26A	27.16	58.4938
	circSLC26A	29.15	18.6042					circSLC26A	27.16	58.4938					circSLC26A	27.11	60.2019
19	H-miR-16	25.48	153.854	147.288
	H-miR-16	25.58	145.248
	H-miR-16	25.61	142.761
	circSLC26A	29.84	12.5058	12.3867	0.0840984
	circSLC26A	29.86	12.3626
	circSLC26A	29.87	12.2917
20	H-miR-16	25.57	146.087	147.216
	H-miR-16	25.54	148.631
	H-miR-16	25.56	146.93
	circSLC26A	29.23	17.7668	17.2035	0.116859
	circSLC26A	29.28	17.2628
	circSLC26A	29.35	16.581
